# Supplementary material for: Antioxidant Activity and Sensory Quality of Bacon
Source: Foods. 2022 Jan 17;11(2):236. doi: 10.3390/foods11020236 (PMC8774322; doi:10.3390/foods11020236)
Supplement: Supplementary file 1 [file foods-11-00236-s001.zip]

Archive with 1 entries (1 files):
- foods-1462103-supplementary.pdf
